# Supplementary material for: Elucidation of Gram-Positive Bacterial Iron(III) Reduction for Kaolinite Clay Refinement
Source: Molecules. 2021 May 21;26(11):3084. doi: 10.3390/molecules26113084 (PMC8196777; doi:10.3390/molecules26113084)
Supplement: Supplementary file 1 [file molecules-26-03084-s001.zip]

Archive with 1 entries (1 files):
- molecules-1205532-supplementary.pdf
